# Supplementary material for: Development of SSR Markers Linked to Stress Responsive Genes along Tomato Chromosome 3 (Solanum lycopersicum L.)
Source: BioTech (Basel). 2022 Aug 16;11(3):34. doi: 10.3390/biotech11030034 (PMC9397033; doi:10.3390/biotech11030034)
Supplement: Supplementary file 1 [file biotech-11-00034-s001.zip]

Archive with 1 entries (1 files):
- biotech-1839836-supplementary.pdf
